# Supplementary material for: Functional and Structural Changes in the Inner Ear and Cochlear Hair Cell Loss Induced by Hypergravity
Source: Int J Mol Sci. 2025 Jan 17;26(2):758. doi: 10.3390/ijms26020758 (PMC11765760; doi:10.3390/ijms26020758)
Supplement: Supplementary file 1 [file ijms-26-00758-s001.zip]

Archive with 1 entries (1 files):
- ijms-3408746-supplementary.mp4
